# Supplementary material for: Enhanced Operating Temperature Stability of Organic Solar Cells with Metal Oxide Hole Extraction Layer
Source: Polymers (Basel). 2020 Apr 24;12(4):992. doi: 10.3390/polym12040992 (PMC7240709; doi:10.3390/polym12040992)
Supplement: Supplementary file 1 [file polymers-12-00992-s001.zip]

Archive with 1 entries (1 files):
- polymers-787188-supplementary.pdf
